# Supplementary material for: Severe dengue–related deaths in the elderly population soared in Southern Brazil in 2024
Source: IJID Reg. 2025 Jan 25;14:100577. doi: 10.1016/j.ijregi.2025.100577 (PMC11869006; doi:10.1016/j.ijregi.2025.100577)
Supplement: Supplementary file 2 [file mmc2.csv]

Rio Grande do Sul							Rio de Janeiro						Pernambuco						Santa Catarina						Paraná						Rodônia
Year	number of cases	number of new cases	deaths	number of severe cases	population	incidence	number of cases	number of new cases	deaths	number of severe cases	population	incidence	number of cases	number of new cases	deaths	number of severe cases	population	incidence	number of cases	number of new cases	deaths	number of severe cases	population	incidence	number of cases	number of new cases	deaths	number of severe cases	population	incidence	number of cases	number of new cases	deaths	number of severe cases	population	incidence
2007	238	141	0	1	10181749	1.384830838	56423	180331	43	709	14367083	1255.167803	22569	2310	16	205	7911937	29.19639021	162	72	0	0	5349580	1.345900052	27285	25337	10	28	9564643	264.9027256	3126	2827	0	11	883048	320.1411475
2008	97	57	0	1	10181749	0.5598252324	236754	228198	274	14005	14367083	1588.339122	20259	17329	30	277	7911937	219.0234831	90	31	0	1	5349580	0.5794847446	1948	320	3	5	9564643	3.345655452	5953	12974	5	33	883048	1469.229306
2009	40	860	0	1	10181749	8.446485962	8556	21593	20	603	14367083	150.2949485	2930	31783	1	26	7911937	401.7094676	59	143	0	0	5349580	2.673107048	1628	36840	0	5	9564643	385.1685839	18927	2974	19	181	883048	336.7880342
2010	900	624	0	19	10181749	6.12861307	30149	137304	46	2162	14367083	955.6846021	34713	15478	28	873	7911937	195.6284536	202	53	0	2	5349580	0.9907319827	38468	8454	15	124	9564643	88.38803497	21901	18706	23	289	883048	2118.344643
2011	276	157	0	1	10693929	1.468122708	167453	15100	152	2901	15989929	94.43444058	19235	13477	53	486	8796448	153.2095682	149	46	0	0	6248436	0.7361842227	30014	25129	14	139	10444526	240.5949298	3195	131	3	26	1149180	11.39943264
2012	119	257	0	0	10693929	2.403232713	182553	160783	45	811	15989929	1005.526666	32712	24621	36	189	8796448	279.8970675	103	242	0	1	6248436	3.872969172	4885	61414	1	15	10444526	588.0017916	3326	5543	1	13	1149180	482.3439322
2013	376	287	1	1	10693929	2.683765714	21770	13910	61	1145	15989929	86.99225619	8091	2453	37	71	8796448	27.88625591	345	201	0	1	6248436	3.216804973	66299	43546	21	154	10444526	416.9265317	8869	6875	4	26	1149180	598.2526671
2014	89	1242	0	1	10693929	11.61406626	7860	65806	12	118	15989929	411.5465428	10544	100650	34	73	8796448	1144.211846	144	4411	0	1	6248436	70.59366536	22753	18140	13	350	10444526	173.6794949	1994	256	2	11	1149180	22.27675386
2015	1331	1187	2	11	10693929	11.09975576	73666	14950	31	577	15989929	93.49635011	111194	48209	36	172	8796448	548.0507587	4555	559	0	115	6248436	8.946238707	4613	57860	23	689	10444526	553.9743977	2250	5666	4	18	1149180	493.0472163
2016	2518	2328	1	41	10693929	21.76936091	88616	77581	21	453	15989929	485.1866447	62985	55070	27	73	8796448	626.0481503	5114	4932	3	65	6248436	78.93175188	62473	60260	63	680	10444526	576.9529417	7916	5720	3	25	1149180	497.746219
2017	190	59	0	1	10693929	0.5517149029	11035	3882	5	90	15989929	24.27778135	7915	3330	9	56	8796448	37.85618923	182	9	0	1	6248436	0.1440360436	2213	761	0	12	10444526	7.286113319	2196	1659	0	5	1149180	144.3638072
2018	131	1543	0	2	10693929	14.42874738	14917	17359	6	53	15989929	108.562083	11245	26809	3	103	8796448	304.7707438	191	1969	0	0	6248436	31.51188553	1452	45099	2	25	10444526	431.7955645	537	453	2	4	1149180	39.4194121
2019	1674	2332	0	11	10693929	21.80676532	32276	27695	2	65	15989929	173.2027703	38054	17899	11	273	8796448	203.4798591	2160	9691	0	9	6248436	155.0948109	46551	215982	33	853	10444526	2067.896619	990	2967	0	3	1149180	258.1840965
2020	4006	6871	6	28	10693929	64.25140844	4581	1733	7	17	15989929	10.83807189	20155	16290	1	27	8796448	185.1883851	11851	7695	0	96	6248436	123.1508173	262533	227780	196	3166	10444526	2180.855311	3957	1664	3	20	1149180	144.7989001
2021	10877	56415	11	115	10882965	518.3789528	2848	8237	4	21	16055174	51.30433342	36445	20349	7	76	9058931	224.6291533	19546	65727	8	161	7610361	863.6515403	34753	121433	28	367	11444380	1061.071024	2293	867	1	11	1581016	54.83815471
2022	67292	28595	66	387	10882965	262.7500869	11085	38825	17	210	16055174	241.8223558	16096	8142	3	96	9058931	89.8781545	85273	56793	88	1599	7610361	746.2589488	156186	53814	113	3123	11444380	470.2220653	1426	9274	17	335	1581016	586.584829
2023	38697	163961	54	589	10882965	1506.583913	49910	250640	37	1400	16055174	1561.116684	7954	22121	4	51	9058931	244.1899602	142066	203716	98	4278	7610361	2676.824398	210000	444101	133	3744	11444380	3880.516026	10700	5460	8	160	1581016	345.3475487
2024	202658	202658	281	2628	10882965	1862.157969	300550	300550	228	5009	16055174	1871.982203	30075	30075	8	193	9058931	331.9928146	345782	345782	340	6641	7610361	4543.568958	654101	654101	730	13955	11444380	5715.477815	5240	5240	5	34	1581016	331.432446
